# Supplementary material for: Impact of hospital volume on failure to rescue for complications requiring reoperation after elective colorectal surgery: multicentre propensity score–matched cohort study
Source: BJS Open. 2024 Apr 10;8(2):zrae025. doi: 10.1093/bjsopen/zrae025 (PMC11004787; doi:10.1093/bjsopen/zrae025)
Supplement: zrae025_Supplementary_Data [file zrae025_supplementary_data.zip]

Archive with 2 entries (2 files):
- STROBE_checklist_cohort_5.10.23.docx
- Supplementary-Materials.docx
